# Supplementary material for: Micronutrients are associated with endoscopic postoperative recurrence in Crohn’s disease: a multicenter prospective cohort study in North America
Source: J Crohns Colitis. 2025 Aug 20;20(6):jjaf148. doi: 10.1093/ecco-jcc/jjaf148 (PMC13365150; doi:10.1093/ecco-jcc/jjaf148)
Supplement: jjaf148_Supplementary_Data [file jjaf148_supplementary_data.zip]

Archive with 1 entries (1 files):
- Supplemental Material.docx
